# Supplementary material for: TIdeS: A Comprehensive Framework for Accurate Open Reading Frame Identification and Classification in Eukaryotic Transcriptomes
Source: Genome Biol Evol. 2024 Nov 21;16(12):evae252. doi: 10.1093/gbe/evae252 (PMC11631190; doi:10.1093/gbe/evae252)
Supplement: evae252_Supplementary_Data [file evae252_supplementary_data.zip]

Archive with 10 entries (10 files):
- Fig_S1.tif
- Table_S1.Taxon_Datasets.xlsx
- Table_S2.ORF_Prediction_Evals.xlsx
- Table_S3.Binary.Class.Stats.xlsx
- Table_S4.InSilico.MultiClass.xlsx
- Table_S5.InSilico.PropPool.xlsx
- Table_S6.Emperical.MultiClass.xlsx
- Table_S7.EggNOG.Decontam.xlsx
- Table_S8.TIdeS_Performance_Eval.xlsx
- XXMA_TIdeS_Revised.SuppFigTable_Info.docx
