# Supplementary material for: TIdeS: A Comprehensive Framework for Accurate Open Reading Frame Identification and Classification in Eukaryotic Transcriptomes
Source: Genome Biol Evol. 2024 Nov 21;16(12):evae252. doi: 10.1093/gbe/evae252 (PMC11631190; doi:10.1093/gbe/evae252)
Supplement: evae252_Supplementary_Data [file evae252_supplementary_data.zip › Table_S1.Taxon_Datasets.xlsx]

## Sheet: Table_S1.Taxon_Datasets
Taxon	Clade	SRA-Accession	WG-Accession	ORF-Calling	ORF-Classification
Acanthamoeba castellanii	Amoebozoa	SRR11193414	GCF_000313135.1	Y	N
Anaeramoeba ignava	Metamonada	SRR15524506	GCA_028826165.1	Y	N
Aureococcus anophagefferens	Stramenopila	ERR3497223	GCF_000186865.1	Y	N
Bodo saltans	Discoba	ERR152951	GCA_001460835.1	N	Y
Carpediemonas membranifera	Metamonada	SRR3734914	GCA_019828565.1	Y	N
Chlamydomonas reinhardtii	Chlorophyta	SRR23699958	GCF_000002595.2	Y	Y
Chondrus crispus	Rhodophyta	ERR2041136	GCF_000350225.1	Y	N
Chrysochromulina tobinii	Haptista	SRR1996391	GCA_001275005.1	Y	N
Cladocopium goreaui	Alveolata		GCA_947184155.1	N	Y
Diacronema lutheri	Haptista	ERR4345053	GCA_019448385.1	Y	N
Dictyostelium discoideum	Amoebozoa	SRR12511496	GCF_000004695.1	Y	N
Diplonema papillatum	Discoba	SRR21741417	GCA_030068145.1	Y	N
Durinskia baltica	Alveolata	SRR1296941		N	Y
Emiliania huxleyi	Haptista	ERR3497215	GCF_000372725.1	Y	N
Fabomonas tropica	Incertae sedis	SRR5997437		N	Y
Galdieria sulphuraria	Rhodophyta	SRR19760120	GCF_000341285.1	Y	N
Gloeochaete wittrockiana	Glaucophyta	SRR1296981; SRR1300296		N	Y
Guillardia theta	Cryptista	SRR8306007	GCF_000315625.1	Y	N
Lentinula edodes	Fungi	SRR10397959	GCF_021015755.1	Y	N
Mantamonas sphyraenae	Incertae sedis	SRR21818794		N	Y
Naegleria lovaniensis	Discoba	SRR9032066	GCF_003324165.1	Y	N
Ostreococcus tauri	Chlorophyta	SRR7121135	GCF_000214015.3	Y	N
Phaeodactylum tricornatum	Stramenopila	SRR22105409	GCF_000150955.2	Y	N
Phytophthora infestans	Stramenopila	SRR7405249	GCF_000142945.1	Y	N
Phytophthora infestans	Stramenopila	SRR14871465	GCF_000142945.1	N	Y
Planoprotostelium fungivorum	Amoebozoa	SRR5341480	GCA_003024175.1	Y	N
Platyophrya macrostoma	Alveolata	SRR1296905		N	Y
Rhizopus microsporus	Fungi	SRR13143331	GCF_002708625.1	Y	N
Rhodosorus marinus	Rhodophyta	SRR19576337	GCA_029953675.1	Y	N
Schizosaccharomyces pombe	Fungi	SRR25016635	GCF_000002945.1	Y	N
Stentor coeruleus	Alveolata	SRR16464920	GCA_001970955.1	Y	Y
Telonema subtile	Incertae sedis	SRR7371267		N	Y
Tetrahymena thermophila	Alveolata	SRR20576729	GCF_000189635.1	Y	N
Toxoplasma gondii	Alveolata	SRR12672495	GCF_000006565.2	Y	N
Tritrichomonas foetus	Metamonada	ERR4398931	GCA_001839685.1	Y	N
Trypanosoma brucei	Discoba	SRR13501253	GCF_000002445.2	Y	N
Volvox carteri	Chlorophyta	SRR2992468	GCF_000143455.1	Y	N
