# Supplementary material for: TIdeS: A Comprehensive Framework for Accurate Open Reading Frame Identification and Classification in Eukaryotic Transcriptomes
Source: Genome Biol Evol. 2024 Nov 21;16(12):evae252. doi: 10.1093/gbe/evae252 (PMC11631190; doi:10.1093/gbe/evae252)
Supplement: evae252_Supplementary_Data [file evae252_supplementary_data.zip › Table_S2.ORF_Prediction_Evals.xlsx]

## Sheet: Prodigal-Complete
Taxon	Method	Replicate	Ref-Full-Length-Complete	Total-Preds	Comp-ORFs	Comp-CRF	Full-Len-Comp-CRF	Comp-CRF-Unique-Loci	Full-Len-Comp-Unique-Loci	Precision	Recall	F1-Score	Precision	Recall	F1-Score
Acanthamoeba castellanii	Prodigal	Rep1	6352	17405	7184	6658	3191	5055	2913	0.9268	0.5024	0.6516	0.8848	0.5329	0.6442	Mean
Anaeramoeba ignava	Prodigal	Rep1	2411	21597	3138	2383	1218	1962	1163	0.7594	0.5052	0.6067	0.0943	0.2112	0.184	STDV
Aureococcus anophagefferens	Prodigal	Rep1	1179	17642	2266	1733	368	1287	348	0.7648	0.3121	0.4433	0.9176	0.5147	0.6585	Median
Carpediemonas membranifera	Prodigal	Rep1	3216	8495	1669	1517	1127	1436	1083	0.9089	0.3504	0.5058
Chlamydomonas reinhardtii	Prodigal	Rep1	2829	17995	2895	2639	1619	2285	1538	0.9116	0.5723	0.7031	2610	Mean-Useful-CRF-Unique-Loci
Chondrus crispus	Prodigal	Rep1	2532	9634	3019	2387	1143	2044	1073	0.7907	0.4514	0.5747
Chrysochromulina tobinii	Prodigal	Rep1	3971	32636	2796	1872	523	1584	491	0.6695	0.1317	0.2201	5503	Total-Preds
Diacronema lutheri	Prodigal	Rep1	576	3481	730	654	198	475	183	0.8959	0.3438	0.4969
Dictyostelium discoideum	Prodigal	Rep1	2746	13602	2883	2840	2214	2723	2185	0.9851	0.8063	0.8867
Diplonema papillatum	Prodigal	Rep1	4131	33939	5958	3708	2569	3174	2271	0.6224	0.6219	0.6221
Emiliania huxleyi	Prodigal	Rep1	4036	30871	3509	2958	929	2435	876	0.843	0.2302	0.3616
Galdieria sulphuraria	Prodigal	Rep1	2406	6678	4260	4123	1220	2217	849	0.9678	0.5071	0.6655
Guillardia theta	Prodigal	Rep1	5798	27967	6347	5642	1658	4404	1569	0.8889	0.286	0.4327
Lentinula edodes	Prodigal	Rep1	6223	13674	7645	7318	3563	5255	3128	0.9572	0.5726	0.7165
Naegleria lovaniensis	Prodigal	Rep1	7304	11725	7087	6809	3815	4562	3043	0.9608	0.5223	0.6767
Ostreococcus tauri	Prodigal	Rep1	1063	7083	615	548	315	436	276	0.8911	0.2963	0.4448
Phaeodactylum tricornatum	Prodigal	Rep1	4805	19354	6282	5802	2848	4752	2676	0.9236	0.5927	0.7221
Phytophthora infestans	Prodigal	Rep1	6972	19754	7132	6593	2839	4878	2580	0.9244	0.4072	0.5654
Planoprotostelium fungivorum	Prodigal	Rep1	2679	16267	2061	1933	786	1684	757	0.9379	0.2934	0.447
Rhizopus microsporus	Prodigal	Rep1	2027	10599	2033	1778	728	1398	675	0.8746	0.3592	0.5092
Rhodosorus marinus	Prodigal	Rep1	5508	10780	7980	7807	4316	5152	3917	0.9783	0.7836	0.8702
Schizosaccharomyces pombe	Prodigal	Rep1	2000	4517	2198	2161	1498	1851	1418	0.9832	0.749	0.8503
Stentor coeruleus	Prodigal	Rep1	5586	34616	8167	7638	3777	6605	3553	0.9352	0.6762	0.7849
Tetrahymena thermophila	Prodigal	Rep1	9342	30260	5562	4547	2895	4065	2824	0.8175	0.3099	0.4494
Toxoplasma gondii	Prodigal	Rep1	4060	24268	7273	5942	3326	4250	3104	0.817	0.8192	0.8181
Tritrichomonas foetus	Prodigal	Rep1	8459	30032	4316	3465	3084	3327	3030	0.8028	0.3646	0.5014
Trypanosoma brucei	Prodigal	Rep1	3502	5573	3517	3291	2821	3052	2689	0.9357	0.8055	0.8658
Volvox carteri	Prodigal	Rep1	1971	10676	4192	3225	1330	2394	1201	0.7693	0.6748	0.719
Cryptomeria japonica	Prodigal	Rep1	13864	26753	15614	15323	11863	12979	11002	0.9814	0.8557	0.9142
Drosophila melanogaster	Prodigal	Rep1	5371	13573	4510	4461	3926	4353	3873	0.9891	0.731	0.8407
Physcomitrium patens	Prodigal	Rep1	15529	31006	23023	22343	13806	15169	12144	0.9705	0.889	0.928
Rhopilema esculentum	Prodigal	Rep1	8146	26511	10249	9537	5956	6798	5082	0.9305	0.7312	0.8189

## Sheet: GeneMarkST-Complete
Taxon	Method	Replicate	Ref-Full-Length-Complete	Total-Preds	Comp-ORFs	Comp-CRF	Full-Len-Comp-CRF	Comp-CRF-Unique-Loci	Full-Len-Comp-Unique-Loci	Precision	Recall	F1-Score	Precision	Recall	F1-Score
Acanthamoeba castellanii	GeneMarkST	Rep1	6352	18109	10381	9627	4499	7272	4132	0.9274	0.7083	0.8032	0.9024	0.7392	0.8039	Mean
Anaeramoeba ignava	GeneMarkST	Rep1	2411	21468	4766	3820	1969	3105	1864	0.8015	0.8167	0.809	0.1126	0.1345	0.1083	STDV
Aureococcus anophagefferens	GeneMarkST	Rep1	1179	19627	3997	3045	671	2091	616	0.7618	0.5691	0.6515	0.9513	0.7617	0.809	Median
Carpediemonas membranifera	GeneMarkST	Rep1	3216	8420	3518	3466	2087	3288	2002	0.9852	0.6489	0.7825
Chlamydomonas reinhardtii	GeneMarkST	Rep1	2829	17772	4464	4266	2224	3745	2117	0.9556	0.7861	0.8626	3347	Mean-Useful-CRF-Unique-Loci
Chondrus crispus	GeneMarkST	Rep1	2532	9854	3893	3042	1344	2561	1254	0.7814	0.5308	0.6322
Chrysochromulina tobinii	GeneMarkST	Rep1	3971	33981	9422	6895	1825	5438	1749	0.7318	0.4596	0.5646	7819	Total-Preds
Diacronema lutheri	GeneMarkST	Rep1	576	3401	1268	1224	399	993	382	0.9653	0.6927	0.8066
Dictyostelium discoideum	GeneMarkST	Rep1	2746	13653	3341	3327	2550	3209	2519	0.9958	0.9286	0.961
Diplonema papillatum	GeneMarkST	Rep1	4131	39138	12126	5969	3414	5038	3051	0.4922	0.8264	0.617
Emiliania huxleyi	GeneMarkST	Rep1	4036	32065	8594	7430	2676	5794	2528	0.8646	0.663	0.7505
Galdieria sulphuraria	GeneMarkST	Rep1	2406	6887	5080	4830	1385	2561	972	0.9508	0.5756	0.7171
Guillardia theta	GeneMarkST	Rep1	5798	29241	10932	9768	2696	7642	2549	0.8935	0.465	0.6117
Lentinula edodes	GeneMarkST	Rep1	6223	13859	9805	9395	4703	6774	4199	0.9582	0.7557	0.845
Naegleria lovaniensis	GeneMarkST	Rep1	7304	11776	8797	8680	4815	5790	3889	0.9867	0.6592	0.7904
Ostreococcus tauri	GeneMarkST	Rep1	1063	7309	1297	1255	554	1088	513	0.9676	0.5212	0.6775
Phaeodactylum tricornatum	GeneMarkST	Rep1	4805	19335	8356	7618	3531	6003	3317	0.9117	0.7349	0.8138
Phytophthora infestans	GeneMarkST	Rep1	6972	19898	11375	10510	4695	7648	4258	0.924	0.6734	0.779
Planoprotostelium fungivorum	GeneMarkST	Rep1	2679	16363	5672	5645	2130	4848	2027	0.9952	0.7951	0.884
Rhizopus microsporus	GeneMarkST	Rep1	2027	10638	3832	3725	1544	2917	1439	0.9721	0.7617	0.8541
Rhodosorus marinus	GeneMarkST	Rep1	5508	10942	8777	8521	4643	5600	4197	0.9708	0.843	0.9024
Schizosaccharomyces pombe	GeneMarkST	Rep1	2000	4485	2637	2627	1741	2246	1654	0.9962	0.8705	0.9291
Stentor coeruleus	GeneMarkST	Rep1	5586	34155	10593	10077	4601	8604	4322	0.9513	0.8237	0.8829
Toxoplasma gondii	GeneMarkST	Rep1	4060	25646	9481	6752	3343	4583	3108	0.7122	0.8234	0.7638
Tritrichomonas foetus	GeneMarkST	Rep1	8459	30091	9737	9407	6305	8913	6066	0.9661	0.7454	0.8415
Trypanosoma brucei	GeneMarkST	Rep1	3502	5584	3965	3725	3060	3395	2894	0.9395	0.8738	0.9054
Volvox carteri	GeneMarkST	Rep1	1971	9974	5048	3991	1579	2985	1421	0.7906	0.8011	0.7958
Cryptomeria japonica	GeneMarkST	Rep1	13864	27250	17353	16888	12616	14287	11681	0.9732	0.91	0.9405
Drosophila melanogaster	GeneMarkST	Rep1	5371	13837	6034	5895	4800	5709	4714	0.977	0.8937	0.9335
Physcomitrium patens	GeneMarkST	Rep1	15529	31905	25010	23799	14289	16112	12495	0.9516	0.9201	0.9356
Rhopilema esculentum	GeneMarkST	Rep1	8146	26826	12841	11846	6823	8400	5829	0.9225	0.8376	0.878

## Sheet: Longest-ORF-Complete
Taxon	Method	Replicate	Ref-Full-Length-Complete	Total-Preds	Comp-ORFs	Comp-CRF	Full-Len-Comp-CRF	Comp-CRF-Unique-Loci	Full-Len-Comp-Unique-Loci	Precision	Recall	F1-Score	Precision	Recall	F1-Score
Acanthamoeba castellanii	Longest-ORF	Rep1	6352	15094	15094	11373	4359	8538	4015	0.7535	0.6862	0.7183	0.7647	0.8016	0.7722	Mean
Anaeramoeba ignava	Longest-ORF	Rep1	2411	8172	8172	5616	2151	4496	2019	0.6872	0.8922	0.7764	0.1667	0.1258	0.13	STDV
Aureococcus anophagefferens	Longest-ORF	Rep1	1179	8802	8802	4753	804	3244	712	0.54	0.6819	0.6027	0.8262	0.8271	0.7821	Median
Carpediemonas membranifera	Longest-ORF	Rep1	3216	5868	5868	4472	2922	4202	2814	0.7621	0.9086	0.8289
Chlamydomonas reinhardtii	Longest-ORF	Rep1	2829	13114	13114	6669	1906	6043	1822	0.5085	0.6737	0.5796	3754	Mean-Useful-CRF-Unique-Loci
Chondrus crispus	Longest-ORF	Rep1	2532	7014	7014	4568	1589	3740	1475	0.6513	0.6276	0.6392
Chrysochromulina tobinii	Longest-ORF	Rep1	3971	23058	23058	13109	2264	9519	2165	0.5685	0.5701	0.5693	12641	Total-Preds
Diacronema lutheri	Longest-ORF	Rep1	576	2848	2848	1974	352	1731	346	0.6931	0.6111	0.6495
Dictyostelium discoideum	Longest-ORF	Rep1	2746	5408	5408	4760	2645	4483	2611	0.8802	0.9632	0.9198
Diplonema papillatum	Longest-ORF	Rep1	4131	24045	24045	8068	3328	6702	2993	0.3355	0.8056	0.4738
Emiliania huxleyi	Longest-ORF	Rep1	4036	18598	18598	10176	2949	7907	2784	0.5472	0.7307	0.6257
Galdieria sulphuraria	Longest-ORF	Rep1	2406	6287	6287	5784	1470	2902	1025	0.92	0.611	0.7343
Guillardia theta	Longest-ORF	Rep1	5798	19627	19627	15225	3393	11687	3205	0.7757	0.5852	0.6671
Lentinula edodes	Longest-ORF	Rep1	6223	12016	12016	10909	5093	7720	4534	0.9079	0.8184	0.8608
Naegleria lovaniensis	Longest-ORF	Rep1	7304	10626	10626	10275	4852	6640	3909	0.967	0.6643	0.7876
Ostreococcus tauri	Longest-ORF	Rep1	1063	4704	4704	3839	823	3576	771	0.8161	0.7742	0.7946
Phaeodactylum tricornatum	Longest-ORF	Rep1	4805	11496	11496	8978	3711	6918	3474	0.781	0.7723	0.7766
Phytophthora infestans	Longest-ORF	Rep1	6972	15185	15185	12700	5031	8872	4540	0.8364	0.7216	0.7748
Planoprotostelium fungivorum	Longest-ORF	Rep1	2679	9663	9663	8372	2509	6959	2380	0.8664	0.9365	0.9001
Rhizopus microsporus	Longest-ORF	Rep1	2027	6804	6804	6374	1694	4997	1582	0.9368	0.8357	0.8834
Rhodosorus marinus	Longest-ORF	Rep1	5508	10320	10320	9385	4642	6129	4218	0.9094	0.8428	0.8748
Schizosaccharomyces pombe	Longest-ORF	Rep1	2000	3403	3403	3260	1869	2763	1777	0.958	0.9345	0.9461
Stentor coeruleus	Longest-ORF	Rep1	5586	16674	16674	14672	4730	12090	4439	0.8799	0.8468	0.863
Tetrahymena thermophila	Longest-ORF	Rep1	9342	22830	22830	13939	8703	12357	8436	0.6106	0.9316	0.7377
Toxoplasma gondii	Longest-ORF	Rep1	4060	15546	15546	8111	3590	5258	3321	0.5217	0.8842	0.6563
Tritrichomonas foetus	Longest-ORF	Rep1	8459	17476	17476	16335	7684	15152	7313	0.9347	0.9084	0.9214
Trypanosoma brucei	Longest-ORF	Rep1	3502	4826	4826	4119	3210	3670	3042	0.8535	0.9166	0.8839
Volvox carteri	Longest-ORF	Rep1	1971	8459	8459	4514	1519	3434	1390	0.5336	0.7707	0.6306
Cryptomeria japonica	Longest-ORF	Rep1	13864	20470	20470	19047	13448	16033	12476	0.9305	0.97	0.9498
Drosophila melanogaster	Longest-ORF	Rep1	5371	9236	9236	7929	5032	7681	4951	0.8585	0.9369	0.896
Physcomitrium patens	Longest-ORF	Rep1	15529	28919	28919	25280	14631	17168	13133	0.8742	0.9422	0.9069
Rhopilema esculentum	Longest-ORF	Rep1	8146	17918	17918	15591	7290	10762	6450	0.8701	0.8949	0.8824

## Sheet: TIdeS-Complete
Taxon	Method	Replicate	Ref-Full-Length-Complete	Total-Preds	Comp-ORFs	Comp-CRF	Full-Len-Comp-CRF	Comp-CRF-Unique-Loci	Full-Len-Comp-Unique-Loci	Precision	Recall	F1-Score	Precision	Recall	F1-Score
Acanthamoeba castellanii	TIdeS	Rep1	6352	12998	12998	11960	4587	8844	4207	0.9201	0.7221	0.8092	0.8952	0.8021	0.8399	Mean
Acanthamoeba castellanii	TIdeS	Rep2	6352	12946	12946	11948	4579	8836	4202	0.9229	0.7209	0.8095	0.1054	0.1114	0.09	STDV
Acanthamoeba castellanii	TIdeS	Rep3	6352	12978	12978	11940	4581	8823	4202	0.92	0.7212	0.8086	0.9442	0.8289	0.8295	Median
Anaeramoeba ignava	TIdeS	Rep1	2411	7204	7204	5593	2124	4485	1993	0.7764	0.881	0.8254
Anaeramoeba ignava	TIdeS	Rep2	2411	7227	7227	5608	2138	4494	2006	0.776	0.8868	0.8277	3689.19	Mean-Useful-CRF-Unique-Loci
Anaeramoeba ignava	TIdeS	Rep3	2411	7244	7244	5602	2144	4491	2013	0.7733	0.8893	0.8273
Aureococcus anophagefferens	TIdeS	Rep1	1179	6487	6487	4940	828	3348	730	0.7615	0.7023	0.7307	10960.6	Total-Preds
Aureococcus anophagefferens	TIdeS	Rep2	1179	6504	6504	4944	826	3349	729	0.7601	0.7006	0.7292
Aureococcus anophagefferens	TIdeS	Rep3	1179	6499	6499	4955	835	3350	736	0.7624	0.7082	0.7343
Carpediemonas membranifera	TIdeS	Rep1	3216	4656	4656	4520	2826	4249	2720	0.9708	0.8787	0.9225
Carpediemonas membranifera	TIdeS	Rep2	3216	4645	4645	4509	2815	4238	2709	0.9707	0.8753	0.9206
Carpediemonas membranifera	TIdeS	Rep3	3216	4636	4636	4503	2815	4236	2707	0.9713	0.8753	0.9208
Chlamydomonas reinhardtii	TIdeS	Rep1	2829	8014	8014	7649	2254	6850	2145	0.9545	0.7967	0.8685
Chlamydomonas reinhardtii	TIdeS	Rep2	2829	8012	8012	7641	2253	6841	2145	0.9537	0.7964	0.868
Chlamydomonas reinhardtii	TIdeS	Rep3	2829	7959	7959	7597	2251	6802	2143	0.9545	0.7957	0.8679
Chondrus crispus	TIdeS	Rep1	2532	5830	5830	4539	1550	3695	1436	0.7786	0.6122	0.6854
Chondrus crispus	TIdeS	Rep2	2532	5828	5828	4537	1521	3692	1409	0.7785	0.6007	0.6781
Chondrus crispus	TIdeS	Rep3	2532	5896	5896	4555	1559	3707	1443	0.7726	0.6157	0.6853
Chrysochromulina tobinii	TIdeS	Rep1	3971	18609	18609	13869	2417	9957	2309	0.7453	0.6087	0.6701
Chrysochromulina tobinii	TIdeS	Rep2	3971	18573	18573	13863	2419	9947	2311	0.7464	0.6092	0.6708
Chrysochromulina tobinii	TIdeS	Rep3	3971	18527	18527	13855	2409	9953	2302	0.7478	0.6066	0.6699
Diacronema lutheri	TIdeS	Rep1	576	2413	2413	2309	417	1937	404	0.9569	0.724	0.8243
Diacronema lutheri	TIdeS	Rep2	576	2429	2429	2319	422	1948	409	0.9547	0.7326	0.8291
Diacronema lutheri	TIdeS	Rep3	576	2414	2414	2312	419	1943	406	0.9577	0.7274	0.8268
Dictyostelium discoideum	TIdeS	Rep1	2746	4791	4791	4748	2626	4471	2591	0.991	0.9563	0.9734
Dictyostelium discoideum	TIdeS	Rep2	2746	4785	4785	4749	2619	4473	2585	0.9925	0.9538	0.9727
Dictyostelium discoideum	TIdeS	Rep3	2746	4776	4776	4737	2618	4464	2583	0.9918	0.9534	0.9722
Diplonema papillatum	TIdeS	Rep1	4131	12221	12221	8380	3678	7142	3250	0.6857	0.8903	0.7747
Diplonema papillatum	TIdeS	Rep2	4131	12442	12442	8429	3695	7153	3268	0.6775	0.8945	0.771
Diplonema papillatum	TIdeS	Rep3	4131	12429	12429	8422	3697	7162	3269	0.6776	0.8949	0.7713
Emiliania huxleyi	TIdeS	Rep1	4036	12858	12858	11019	3131	8339	2931	0.857	0.7758	0.8144
Emiliania huxleyi	TIdeS	Rep2	4036	12710	12710	10975	3118	8310	2919	0.8635	0.7725	0.8155
Emiliania huxleyi	TIdeS	Rep3	4036	12770	12770	10991	3118	8318	2923	0.8607	0.7725	0.8142
Galdieria sulphuraria	TIdeS	Rep1	2406	5999	5999	5781	1455	2903	1013	0.9637	0.6047	0.7431
Galdieria sulphuraria	TIdeS	Rep2	2406	6014	6014	5775	1440	2894	1007	0.9603	0.5985	0.7374
Galdieria sulphuraria	TIdeS	Rep3	2406	5992	5992	5783	1446	2900	1010	0.9651	0.601	0.7407
Guillardia theta	TIdeS	Rep1	5798	17164	17164	15357	3373	11720	3181	0.8947	0.5818	0.7051
Guillardia theta	TIdeS	Rep2	5798	17111	17111	15339	3367	11705	3168	0.8964	0.5807	0.7048
Guillardia theta	TIdeS	Rep3	5798	17143	17143	15361	3374	11736	3183	0.8961	0.5819	0.7056
Lentinula edodes	TIdeS	Rep1	6223	11308	11308	10758	4822	7587	4301	0.9514	0.7749	0.8541
Lentinula edodes	TIdeS	Rep2	6223	11345	11345	10817	4893	7651	4363	0.9535	0.7863	0.8618
Lentinula edodes	TIdeS	Rep3	6223	11401	11401	10839	4907	7668	4379	0.9507	0.7885	0.8621
Naegleria lovaniensis	TIdeS	Rep1	7304	10385	10385	10208	4553	6590	3700	0.983	0.6234	0.7629
Naegleria lovaniensis	TIdeS	Rep2	7304	10389	10389	10223	4630	6591	3753	0.984	0.6339	0.7711
Naegleria lovaniensis	TIdeS	Rep3	7304	10368	10368	10198	4514	6567	3667	0.9836	0.618	0.7591
Ostreococcus tauri	TIdeS	Rep1	1063	3988	3988	3908	810	3633	760	0.9799	0.762	0.8573
Ostreococcus tauri	TIdeS	Rep2	1063	3994	3994	3910	802	3636	760	0.979	0.7545	0.8522
Ostreococcus tauri	TIdeS	Rep3	1063	3982	3982	3909	809	3633	760	0.9817	0.7611	0.8574
Phaeodactylum tricornatum	TIdeS	Rep1	4805	10191	10191	9041	3665	6923	3424	0.8872	0.7627	0.8203
Phaeodactylum tricornatum	TIdeS	Rep2	4805	10210	10210	9042	3654	6924	3418	0.8856	0.7605	0.8183
Phaeodactylum tricornatum	TIdeS	Rep3	4805	10210	10210	9053	3691	6930	3450	0.8867	0.7682	0.8232
Phytophthora infestans	TIdeS	Rep1	6972	14032	14032	12876	5067	8887	4553	0.9176	0.7268	0.8111
Phytophthora infestans	TIdeS	Rep2	6972	13977	13977	12866	5052	8875	4535	0.9205	0.7246	0.8109
Phytophthora infestans	TIdeS	Rep3	6972	14015	14015	12881	5071	8897	4559	0.9191	0.7273	0.812
Planoprotostelium fungivorum	TIdeS	Rep1	2679	8438	8438	8321	2476	6920	2350	0.9861	0.9242	0.9542
Planoprotostelium fungivorum	TIdeS	Rep2	2679	8427	8427	8324	2485	6921	2358	0.9878	0.9276	0.9567
Planoprotostelium fungivorum	TIdeS	Rep3	2679	8439	8439	8336	2482	6926	2356	0.9878	0.9265	0.9561
Rhizopus microsporus	TIdeS	Rep1	2027	6534	6534	6373	1682	4984	1563	0.9754	0.8298	0.8967
Rhizopus microsporus	TIdeS	Rep2	2027	6540	6540	6375	1691	4986	1573	0.9748	0.8342	0.899
Rhizopus microsporus	TIdeS	Rep3	2027	6549	6549	6383	1692	4994	1573	0.9747	0.8347	0.8993
Rhodosorus marinus	TIdeS	Rep1	5508	9812	9812	9551	4678	6191	4247	0.9734	0.8493	0.9071
Rhodosorus marinus	TIdeS	Rep2	5508	9821	9821	9543	4669	6190	4241	0.9717	0.8477	0.9055
Rhodosorus marinus	TIdeS	Rep3	5508	9832	9832	9557	4677	6195	4248	0.972	0.8491	0.9064
Schizosaccharomyces pombe	TIdeS	Rep1	2000	3285	3285	3258	1854	2757	1760	0.9918	0.927	0.9583
Schizosaccharomyces pombe	TIdeS	Rep2	2000	3274	3274	3252	1851	2749	1756	0.9933	0.9255	0.9582
Schizosaccharomyces pombe	TIdeS	Rep3	2000	3279	3279	3255	1858	2758	1766	0.9927	0.929	0.9598
Stentor coeruleus	TIdeS	Rep1	5586	15448	15448	14594	4653	12025	4359	0.9447	0.833	0.8853
Stentor coeruleus	TIdeS	Rep2	5586	15540	15540	14658	4672	12064	4378	0.9432	0.8364	0.8866
Stentor coeruleus	TIdeS	Rep3	5586	15517	15517	14643	4649	12058	4359	0.9437	0.8323	0.8845
Tetrahymena thermophila	TIdeS	Rep1	9342	17217	17217	13885	7954	12124	7699	0.8065	0.8514	0.8283
Tetrahymena thermophila	TIdeS	Rep2	9342	17243	17243	13931	7967	12168	7721	0.8079	0.8528	0.8298
Tetrahymena thermophila	TIdeS	Rep3	9342	17172	17172	13867	7791	12106	7546	0.8075	0.834	0.8205
Toxoplasma gondii	TIdeS	Rep1	4060	12168	12168	8179	3033	5171	2783	0.6722	0.747	0.7076
Toxoplasma gondii	TIdeS	Rep2	4060	12026	12026	8155	2945	5159	2705	0.6781	0.7254	0.7009
Toxoplasma gondii	TIdeS	Rep3	4060	12236	12236	8179	3071	5160	2822	0.6684	0.7564	0.7097
Tritrichomonas foetus	TIdeS	Rep1	8459	16741	16741	16206	7397	15045	7032	0.968	0.8745	0.9189
Tritrichomonas foetus	TIdeS	Rep2	8459	16738	16738	16206	7391	15042	7026	0.9682	0.8737	0.9186
Tritrichomonas foetus	TIdeS	Rep3	8459	16792	16792	16233	7452	15066	7086	0.9667	0.881	0.9218
Trypanosoma brucei	TIdeS	Rep1	3502	4501	4501	4102	3138	3642	2977	0.9114	0.8961	0.9036
Trypanosoma brucei	TIdeS	Rep2	3502	4442	4442	4096	3119	3640	2961	0.9221	0.8906	0.9061
Trypanosoma brucei	TIdeS	Rep3	3502	4467	4467	4103	3130	3643	2964	0.9185	0.8938	0.906
Volvox carteri	TIdeS	Rep1	1971	6242	6242	4808	1627	3608	1476	0.7703	0.8255	0.7969
Volvox carteri	TIdeS	Rep2	1971	5967	5967	4789	1624	3600	1472	0.8026	0.8239	0.8131
Volvox carteri	TIdeS	Rep3	1971	6212	6212	4812	1632	3620	1477	0.7746	0.828	0.8004
Cryptomeria japonica	TIdeS	Rep1	13864	19483	19483	18941	13052	15946	12105	0.9722	0.9414	0.9566
Cryptomeria japonica	TIdeS	Rep2	13864	19402	19402	18928	13144	15939	12198	0.9756	0.9481	0.9616
Cryptomeria japonica	TIdeS	Rep3	13864	19512	19512	18960	13030	15968	12085	0.9717	0.9398	0.9555
Drosophila melanogaster	TIdeS	Rep1	5371	8173	8173	7959	4994	7694	4909	0.9738	0.9298	0.9513
Drosophila melanogaster	TIdeS	Rep2	5371	8184	8184	7959	4975	7696	4889	0.9725	0.9263	0.9488
Drosophila melanogaster	TIdeS	Rep3	5371	8177	8177	7979	4984	7716	4898	0.9758	0.9279	0.9513
Physcomitrium patens	TIdeS	Rep1	15529	26523	26523	25520	14525	17160	12770	0.9622	0.9353	0.9486
Physcomitrium patens	TIdeS	Rep2	15529	26756	56756	25642	14733	17240	12926	0.4518	0.9487	0.6121
Physcomitrium patens	TIdeS	Rep3	15529	26665	26665	25536	14527	17177	12757	0.9577	0.9355	0.9464
Rhopilema esculentum	TIdeS	Rep1	8146	16882	16882	15532	7454	10737	6325	0.92	0.9151	0.9175
Rhopilema esculentum	TIdeS	Rep2	8146	17057	17057	15577	7412	10743	6288	0.9132	0.9099	0.9116
Rhopilema esculentum	TIdeS	Rep3	8146	16973	16973	15543	7423	10739	6299	0.9157	0.9112	0.9135

## Sheet: TransDecoder_SwissProt-Complete
Taxon	Method	Replicate	Ref-Full-Length-Complete	Total-Preds	Comp-ORFs	Comp-CRF	Full-Len-Comp-CRF	Comp-CRF-Unique-Loci	Full-Len-Comp-Unique-Loci	Precision	Recall	F1-Score	Precision	Recall	F1-Score
Acanthamoeba castellanii	TransDecoder	Rep1	6352	17808	6888	6196	2659	4823	2456	0.8995	0.4186	0.5713	0.8927	0.5579	0.6631	Mean
Anaeramoeba ignava	TransDecoder	Rep1	2411	20769	3387	2762	1328	2287	1261	0.8155	0.5508	0.6575	0.0991	0.224	0.1923	STDV
Aureococcus anophagefferens	TransDecoder	Rep1	1179	19504	2048	1527	236	1068	213	0.7456	0.2002	0.3156	0.9275	0.54	0.6605	Median
Carpediemonas membranifera	TransDecoder	Rep1	3216	8420	1717	1661	1246	1588	1212	0.9674	0.3874	0.5533
Chlamydomonas reinhardtii	TransDecoder	Rep1	2829	17237	3123	2769	1582	2462	1518	0.8866	0.5592	0.6859	2788.66	Mean-Useful-CRF-Unique-Loci
Chondrus crispus	TransDecoder	Rep1	2532	9765	3359	2649	1206	2270	1134	0.7886	0.4763	0.5939
Chrysochromulina tobinii	TransDecoder	Rep1	3971	32600	3435	2457	527	2084	505	0.7153	0.1327	0.2239	6193.38	Total-Preds
Cryptomeria japonica	TransDecoder	Rep1	13864	26597	17041	16628	12708	14077	11792	0.9758	0.9166	0.9453
Diacronema lutheri	TransDecoder	Rep1	576	3746	715	523	118	427	112	0.7315	0.2049	0.3201
Dictyostelium discoideum	TransDecoder	Rep1	2746	13621	2874	2862	2168	2755	2142	0.9958	0.7895	0.8807
Diplonema papillatum	TransDecoder	Rep1	4131	30222	6641	4089	2637	3550	2377	0.6157	0.6383	0.6268
Drosophila melanogaster	TransDecoder	Rep1	5371	13539	5367	5275	4326	5139	4266	0.9829	0.8054	0.8853
Emiliania huxleyi	TransDecoder	Rep1	4036	32004	3599	2827	919	2333	880	0.7855	0.2277	0.3531
Galdieria sulphuraria	TransDecoder	Rep1	2406	6801	4781	4573	1273	2400	876	0.9565	0.5291	0.6813
Guillardia theta	TransDecoder	Rep1	5798	28373	8432	7531	1907	5891	1813	0.8931	0.3289	0.4808
Lentinula edodes	TransDecoder	Rep1	6223	13667	8998	8658	4091	6249	3622	0.9622	0.6574	0.7811
Naegleria lovaniensis	TransDecoder	Rep1	7304	11772	7599	7484	3654	4977	2925	0.9849	0.5003	0.6635
Ostreococcus tauri	TransDecoder	Rep1	1063	7188	866	821	357	705	317	0.948	0.3358	0.496
Phaeodactylum tricornatum	TransDecoder	Rep1	4805	19306	7287	6672	3164	5418	2978	0.9156	0.6585	0.766
Physcomitrium patens	TransDecoder	Rep1	15529	31493	24344	23162	14333	15718	12626	0.9514	0.923	0.937
Phytophthora infestans	TransDecoder	Rep1	6972	20053	9087	8394	3307	6146	3009	0.9237	0.4743	0.6268
Planoprotostelium fungivorum	TransDecoder	Rep1	2679	16153	3149	3130	1122	2762	1076	0.994	0.4188	0.5893
Rhizopus microsporus	TransDecoder	Rep1	2027	10421	2371	2299	816	1812	773	0.9696	0.4026	0.5689
Rhodosorus marinus	TransDecoder	Rep1	5508	10916	8425	8115	4342	5331	3949	0.9632	0.7883	0.867
Rhopilema esculentum	TransDecoder	Rep1	8146	26612	11836	11022	6411	7798	5460	0.9312	0.787	0.8531
Schizosaccharomyces pombe	TransDecoder	Rep1	2000	4538	2408	2395	1596	2045	1516	0.9946	0.798	0.8855
Stentor coeruleus	TransDecoder	Rep1	5586	33797	8672	8313	3893	7191	3680	0.9586	0.6969	0.8071
Tetrahymena thermophila	TransDecoder	Rep1	9342	29759	8808	7329	4404	6627	4287	0.8321	0.4714	0.6019
Toxoplasma gondii	TransDecoder	Rep1	4060	23095	7519	5883	3381	4238	3156	0.7824	0.8328	0.8068
Tritrichomonas foetus	TransDecoder	Rep1	8459	30024	5373	5198	3285	4984	3218	0.9674	0.3883	0.5542
Trypanosoma brucei	TransDecoder	Rep1	3502	5708	3903	3553	2935	3267	2800	0.9103	0.8381	0.8727
Volvox carteri	TransDecoder	Rep1	1971	9005	4136	3405	1413	2599	1288	0.8233	0.7169	0.7664

## Sheet: Prodigal-Partials
Taxon	Method	Replicate	Ref-Partials-Useful	Total-Preds	Preds-CRF	Useful-Preds-CRF	Preds-CRF-Unique-Loci	Useful-Preds-Unique-Loci	Precision	Recall	F1-Score	Precision	Recall	F1-Score
Acanthamoeba castellanii	Prodigal	Rep1	12040	17405	16042	5080	10170	4495	0.9217	0.4219	0.5789	0.8727	0.5212	0.6389	Mean
Anaeramoeba ignava	Prodigal	Rep1	9206	21597	16080	4931	9935	4094	0.7445	0.5356	0.623	0.1213	0.1689	0.1592	STDV
Aureococcus anophagefferens	Prodigal	Rep1	5682	17642	12556	1162	6495	977	0.7117	0.2045	0.3177	0.929	0.5174	0.6238	Median
Carpediemonas membranifera	Prodigal	Rep1	4973	8495	8251	3168	5686	2992	0.9713	0.637	0.7694
Chlamydomonas reinhardtii	Prodigal	Rep1	5888	17996	16942	3055	11151	2863	0.9414	0.5189	0.669	4461.44	Mean-Useful-CRF-Unique-Loci
Chondrus crispus	Prodigal	Rep1	5036	9634	6771	2046	4446	1877	0.7028	0.4063	0.5149
Chrysochromulina tobinii	Prodigal	Rep1	10429	32636	23238	2755	12433	2553	0.712	0.2642	0.3854
Diacronema lutheri	Prodigal	Rep1	1716	3481	3259	756	2719	684	0.9362	0.4406	0.5992	18402.4	Total-Preds
Dictyostelium discoideum	Prodigal	Rep1	6650	13602	13454	4286	8751	4172	0.9891	0.6445	0.7805
Diplonema papillatum	Prodigal	Rep1	9244	33940	24138	4211	15114	3685	0.7112	0.4555	0.5554
Emiliania huxleyi	Prodigal	Rep1	13698	30781	25797	2594	16109	2335	0.8381	0.1894	0.3089
Galdieria sulphuraria	Prodigal	Rep1	5480	6679	6429	2048	3004	1300	0.9626	0.3737	0.5384
Guillardia theta	Prodigal	Rep1	15177	27966	23997	3765	15356	3413	0.8581	0.2481	0.3849
Lentinula edodes	Prodigal	Rep1	10509	13675	13042	5423	8583	4522	0.9537	0.516	0.6697
Naegleria lovaniensis	Prodigal	Rep1	10097	11725	11559	6430	7137	4686	0.9858	0.6368	0.7738
Ostreococcus tauri	Prodigal	Rep1	3916	7083	6986	2831	5489	2723	0.9863	0.7229	0.8343
Phaeodactylum tricornatum	Prodigal	Rep1	9123	19354	13927	4081	8256	3707	0.7196	0.4473	0.5517
Phytophthora infestans	Prodigal	Rep1	13233	19755	17755	5015	10263	4305	0.8988	0.379	0.5331
Planoprotostelium fungivorum	Prodigal	Rep1	7765	16267	15992	3461	9608	3239	0.9831	0.4457	0.6134
Rhizopus microsporus	Prodigal	Rep1	5680	10599	10213	2624	6547	2334	0.9636	0.462	0.6245
Rhodosorus marinus	Prodigal	Rep1	8741	10778	10388	5575	6500	4707	0.9638	0.6378	0.7676
Schizosaccharomyces pombe	Prodigal	Rep1	3033	4518	4487	2216	3428	1985	0.9931	0.7306	0.8419
Stentor coeruleus	Prodigal	Rep1	16682	34616	30601	9350	18993	8477	0.884	0.5605	0.686
Tetrahymena thermophila	Prodigal	Rep1	15015	30260	20751	5444	15771	5160	0.6858	0.3626	0.4743
Toxoplasma gondii	Prodigal	Rep1	6719	24269	13458	4321	6032	3814	0.5545	0.6431	0.5955
Tritrichomonas foetus	Prodigal	Rep1	18523	30032	28875	13546	20293	12978	0.9615	0.7313	0.8307
Trypanosoma brucei	Prodigal	Rep1	4235	5573	5068	3259	3955	3028	0.9094	0.7695	0.8336
Volvox carteri	Prodigal	Rep1	4185	10675	7783	1852	5290	1596	0.7291	0.4425	0.5508
Cryptomeria japonica	Prodigal	Rep1	21131	26753	25610	15370	19184	13555	0.9573	0.7274	0.8266
Drosophila melanogaster	Prodigal	Rep1	7307	13573	13290	5279	10203	5165	0.9791	0.7225	0.8314
Physcomitrium patens	Prodigal	Rep1	23292	31006	29268	16980	18573	14065	0.9439	0.729	0.8227
Rhopilema esculentum	Prodigal	Rep1	13189	26511	23118	8851	12338	7280	0.872	0.6711	0.7585

## Sheet: GeneMarkST-Partials
Taxon	Method	Replicate	Ref-Partials-Useful	Total-Preds	Preds-CRF	Useful-Preds-CRF	Preds-CRF-Unique-Loci	Useful-Preds-Unique-Loci	Precision	Recall	F1-Score	Precision	Recall	F1-Score
Acanthamoeba castellanii	GeneMarkST	Rep1	12040	18074	16352	5910	10266	5233	0.9047	0.4909	0.6364	0.8719	0.5965	0.6982	Mean
Anaeramoeba ignava	GeneMarkST	Rep1	9206	21374	16054	5324	9937	4429	0.7511	0.5783	0.6535	0.1247	0.1599	0.1449	STDV
Aureococcus anophagefferens	GeneMarkST	Rep1	5682	19496	13458	1534	6677	1292	0.6903	0.27	0.3881	0.9278	0.5934	0.7235	Median
Carpediemonas membranifera	GeneMarkST	Rep1	4973	8389	8217	3970	5683	3763	0.9795	0.7983	0.8797
Chlamydomonas reinhardtii	GeneMarkST	Rep1	5888	17674	16948	3770	11137	3539	0.9589	0.6403	0.7679	4971.52	Mean-Useful-CRF-Unique-Loci
Chondrus crispus	GeneMarkST	Rep1	5036	9786	6877	2195	4469	2005	0.7027	0.4359	0.538
Chrysochromulina tobinii	GeneMarkST	Rep1	10429	33828	23316	3609	12463	3337	0.6893	0.3461	0.4608	18426.2	Total-Preds
Diacronema lutheri	GeneMarkST	Rep1	1716	3370	3207	988	2724	913	0.9516	0.5758	0.7174
Dictyostelium discoideum	GeneMarkST	Rep1	6650	13617	13460	4582	8758	4470	0.9885	0.689	0.812
Diplonema papillatum	GeneMarkST	Rep1	9244	38732	24166	5187	15117	4578	0.6239	0.5611	0.5909
Emiliania huxleyi	GeneMarkST	Rep1	13698	31888	26101	4608	16210	4175	0.8185	0.3364	0.4768
Galdieria sulphuraria	GeneMarkST	Rep1	5480	6876	6482	2196	3018	1403	0.9427	0.4007	0.5624
Guillardia theta	GeneMarkST	Rep1	15177	29102	24310	4495	15466	4039	0.8353	0.2962	0.4373
Lentinula edodes	GeneMarkST	Rep1	10509	13840	13094	6220	8596	5230	0.9461	0.5919	0.7282
Naegleria lovaniensis	GeneMarkST	Rep1	10097	11770	11577	6694	7165	4908	0.9836	0.663	0.7921
Ostreococcus tauri	GeneMarkST	Rep1	3916	7274	7028	2976	5505	2860	0.9662	0.76	0.8508
Phaeodactylum tricornatum	GeneMarkST	Rep1	9123	19229	13846	4755	8264	4304	0.7201	0.5212	0.6047
Phytophthora infestans	GeneMarkST	Rep1	13233	19795	17615	6351	10300	5434	0.8899	0.4799	0.6236
Planoprotostelium fungivorum	GeneMarkST	Rep1	7765	16317	16045	4608	9596	4291	0.9833	0.5934	0.7402
Rhizopus microsporus	GeneMarkST	Rep1	5680	10584	10190	3131	6515	2753	0.9628	0.5512	0.7011
Rhodosorus marinus	GeneMarkST	Rep1	8741	10920	10464	5824	6510	4910	0.9582	0.6663	0.786
Schizosaccharomyces pombe	GeneMarkST	Rep1	3033	4471	4450	2414	3414	2163	0.9953	0.7959	0.8845
Stentor coeruleus	GeneMarkST	Rep1	16682	34087	30458	10141	18979	9152	0.8935	0.6079	0.7235
Toxoplasma gondii	GeneMarkST	Rep1	6719	25427	13490	4428	6028	3884	0.5305	0.659	0.5878
Tritrichomonas foetus	GeneMarkST	Rep1	18523	30010	28803	14324	20291	13688	0.9598	0.7733	0.8565
Trypanosoma brucei	GeneMarkST	Rep1	4235	5558	5077	3516	3955	3240	0.9135	0.8302	0.8699
Volvox carteri	GeneMarkST	Rep1	4185	9906	7733	2184	5253	1882	0.7806	0.5219	0.6255
Cryptomeria japonica	GeneMarkST	Rep1	21131	27250	25842	16048	19320	14146	0.9483	0.7595	0.8434
Drosophila melanogaster	GeneMarkST	Rep1	7307	13837	13375	6065	10245	5905	0.9666	0.83	0.8931
Physcomitrium patens	GeneMarkST	Rep1	23292	31905	29601	17510	18676	14481	0.9278	0.7518	0.8305
Rhopilema esculentum	GeneMarkST	Rep1	13189	26826	23198	9427	12318	7710	0.8648	0.7148	0.7826

## Sheet: Longest-ORF-Partials
Taxon	Method	Replicate	Ref-Partials-Useful	Total-Preds	Preds-CRF	Useful-Preds-CRF	Preds-CRF-Unique-Loci	Useful-Preds-Unique-Loci	Precision	Recall	F1-Score	Precision	Recall	F1-Score
Acanthamoeba castellanii	Longest-ORF	Rep1	12040	18480	13444	4997	9187	4470	0.7275	0.415	0.5285	0.7399	0.556	0.6253	Mean
Anaeramoeba ignava	Longest-ORF	Rep1	9206	19058	14147	5032	9283	4127	0.7423	0.5466	0.6296	0.2087	0.1776	0.1801	STDV
Aureococcus anophagefferens	Longest-ORF	Rep1	5682	20141	4668	671	2610	504	0.2318	0.1181	0.1565	0.8201	0.5769	0.6485	Median
Carpediemonas membranifera	Longest-ORF	Rep1	4973	8471	6977	3749	5331	3569	0.8236	0.7539	0.7872
Chlamydomonas reinhardtii	Longest-ORF	Rep1	5888	21576	9773	2542	7862	2396	0.453	0.4317	0.4421	4869.53	Mean-Useful-CRF-Unique-Loci
Chondrus crispus	Longest-ORF	Rep1	5036	10229	6080	2236	4284	2044	0.5944	0.444	0.5083
Chrysochromulina tobinii	Longest-ORF	Rep1	10429	33219	17384	3257	10829	3039	0.5233	0.3123	0.3912
Cryptomeria japonica	Longest-ORF	Rep1	21131	26077	24173	15977	18642	14164	0.927	0.7561	0.8329	18855.8	Total-Preds
Diacronema lutheri	Longest-ORF	Rep1	1716	4166	1959	618	1698	583	0.4702	0.3601	0.4079
Dictyostelium discoideum	Longest-ORF	Rep1	6650	12525	12246	4496	8509	4381	0.9777	0.6761	0.7994
Diplonema papillatum	Longest-ORF	Rep1	9244	45664	16311	4420	11274	3953	0.3572	0.4781	0.4089
Drosophila melanogaster	Longest-ORF	Rep1	7307	13241	11426	5820	9479	5684	0.8629	0.7965	0.8284
Emiliania huxleyi	Longest-ORF	Rep1	13698	35623	15254	3541	11113	3252	0.4282	0.2585	0.3224
Galdieria sulphuraria	Longest-ORF	Rep1	5480	6891	6375	2143	2987	1381	0.9251	0.3911	0.5497
Guillardia theta	Longest-ORF	Rep1	15177	28280	20981	4620	14396	4176	0.7419	0.3044	0.4317
Lentinula edodes	Longest-ORF	Rep1	10509	13825	12682	6333	8472	5332	0.9173	0.6026	0.7274
Naegleria lovaniensis	Longest-ORF	Rep1	10097	11660	11383	6436	7084	4733	0.9762	0.6374	0.7713
Ostreococcus tauri	Longest-ORF	Rep1	3916	7016	5729	2502	4765	2376	0.8166	0.6389	0.7169
Phaeodactylum tricornatum	Longest-ORF	Rep1	9123	17826	12574	4661	8046	4233	0.7054	0.5109	0.5926
Physcomitrium patens	Longest-ORF	Rep1	23292	32485	28293	17416	18271	14472	0.871	0.7477	0.8046
Phytophthora infestans	Longest-ORF	Rep1	13233	20119	15529	6221	9855	5380	0.7719	0.4701	0.5843
Planoprotostelium fungivorum	Longest-ORF	Rep1	7765	15240	14046	4593	9218	4272	0.9217	0.5915	0.7206
Rhizopus microsporus	Longest-ORF	Rep1	5680	9874	9204	2847	6280	2532	0.9321	0.5012	0.6519
Rhodosorus marinus	Longest-ORF	Rep1	8741	11319	10040	5564	6321	4721	0.887	0.6365	0.7412
Rhopilema esculentum	Longest-ORF	Rep1	13189	24805	21051	9584	12018	7817	0.8487	0.7267	0.7829
Schizosaccharomyces pombe	Longest-ORF	Rep1	3033	4412	4315	2387	3373	2141	0.978	0.787	0.8722
Stentor coeruleus	Longest-ORF	Rep1	16682	31758	27553	9381	18076	8497	0.8676	0.5623	0.6824
Tetrahymena thermophila	Longest-ORF	Rep1	15015	29472	17977	10275	14463	9776	0.61	0.6843	0.645
Toxoplasma gondii	Longest-ORF	Rep1	6719	24451	11688	4267	5828	3730	0.478	0.6351	0.5455
Tritrichomonas foetus	Longest-ORF	Rep1	18523	27717	26471	13849	19790	13205	0.955	0.7477	0.8387
Trypanosoma brucei	Longest-ORF	Rep1	4235	5722	4762	3515	3861	3266	0.8322	0.83	0.8311
Volvox carteri	Longest-ORF	Rep1	4185	12045	6282	1833	4539	1619	0.5215	0.438	0.4761

## Sheet: TIdeS-Partials
Taxon	Method	Replicate	Ref-Partials-Useful	Total-Preds	Preds-CRF	Useful-Preds-CRF	Preds-CRF-Unique-Loci	Useful-Preds-CRF-Unique-Loci	Precision	Recall	F1-Score	Precision	Recall	F1-Score
Acanthamoeba castellanii	TIdeS	Rep1	12040	17097	15547	5690	10104	5057	0.9093	0.4726	0.622	0.8801	0.5791	0.6899	Mean
Acanthamoeba castellanii	TIdeS	Rep2	12040	17065	15554	5699	10105	5065	0.9115	0.4733	0.6231	0.11	0.1473	0.132	STDV
Acanthamoeba castellanii	TIdeS	Rep3	12040	17098	15616	5707	10122	5073	0.9133	0.474	0.6241	0.9195	0.5623	0.6916	Median
Anaeramoeba ignava	TIdeS	Rep1	9206	18187	13984	5000	9215	4102	0.7689	0.5431	0.6366
Anaeramoeba ignava	TIdeS	Rep2	9206	18401	14090	5002	9251	4102	0.7657	0.5433	0.6356	4981.58	Mean-Useful-CRF-Unique-Loci
Anaeramoeba ignava	TIdeS	Rep3	9206	18172	13958	4991	9207	4095	0.7681	0.5421	0.6356
Aureococcus anophagefferens	TIdeS	Rep1	5682	16174	11535	1566	6202	1300	0.7132	0.2756	0.3976	16514.7	Total-Preds
Aureococcus anophagefferens	TIdeS	Rep2	5682	16171	11524	1563	6196	1303	0.7126	0.2751	0.3969
Aureococcus anophagefferens	TIdeS	Rep3	5682	16076	11502	1561	6203	1300	0.7155	0.2747	0.397
Carpediemonas membranifera	TIdeS	Rep1	4973	7906	7559	3911	5576	3709	0.9561	0.7864	0.863
Carpediemonas membranifera	TIdeS	Rep2	4973	7916	7554	3917	5580	3709	0.9543	0.7877	0.863
Carpediemonas membranifera	TIdeS	Rep3	4973	7903	7559	3887	5578	3685	0.9565	0.7816	0.8603
Chlamydomonas reinhardtii	TIdeS	Rep1	5888	14158	13372	3208	10033	3014	0.9445	0.5448	0.691
Chlamydomonas reinhardtii	TIdeS	Rep2	5888	14269	13640	3242	10149	3043	0.9559	0.5506	0.6987
Chlamydomonas reinhardtii	TIdeS	Rep3	5888	14252	13596	3223	10127	3024	0.954	0.5474	0.6956
Chondrus crispus	TIdeS	Rep1	5036	8842	6485	2272	4364	2063	0.7334	0.4512	0.5587
Chondrus crispus	TIdeS	Rep2	5036	8905	6510	2279	4378	2066	0.731	0.4525	0.559
Chondrus crispus	TIdeS	Rep3	5036	8880	6506	2289	4380	2077	0.7327	0.4545	0.561
Chrysochromulina tobinii	TIdeS	Rep1	10429	28637	20432	3739	11876	3452	0.7135	0.3585	0.4772
Chrysochromulina tobinii	TIdeS	Rep2	10429	28637	20420	3745	11896	3449	0.7131	0.3591	0.4776
Chrysochromulina tobinii	TIdeS	Rep3	10429	28446	20357	3750	11866	3454	0.7156	0.3596	0.4786
Cryptomeria japonica	TIdeS	Rep1	21131	25135	24152	15782	18586	13978	0.9609	0.7469	0.8405
Cryptomeria japonica	TIdeS	Rep2	21131	24996	24150	15813	18586	13999	0.9662	0.7483	0.8434
Cryptomeria japonica	TIdeS	Rep3	21131	24939	24090	15787	18555	13969	0.966	0.7471	0.8425
Diacronema lutheri	TIdeS	Rep1	1716	3413	3163	905	2633	836	0.9268	0.5274	0.6722
Diacronema lutheri	TIdeS	Rep2	1716	3418	3164	919	2637	847	0.9257	0.5355	0.6785
Diacronema lutheri	TIdeS	Rep3	1716	3381	3150	914	2621	844	0.9317	0.5326	0.6778
Dictyostelium discoideum	TIdeS	Rep1	6650	12268	12179	4483	8496	4369	0.9927	0.6741	0.803
Dictyostelium discoideum	TIdeS	Rep2	6650	12359	12250	4479	8509	4364	0.9912	0.6735	0.8021
Dictyostelium discoideum	TIdeS	Rep3	6650	12237	12152	4491	8494	4374	0.9931	0.6753	0.8039
Diplonema papillatum	TIdeS	Rep1	9244	26074	19648	5223	13416	4568	0.7535	0.565	0.6458
Diplonema papillatum	TIdeS	Rep2	9244	27416	19778	5208	13458	4552	0.7214	0.5634	0.6327
Diplonema papillatum	TIdeS	Rep3	9244	27178	19907	5230	13532	4575	0.7325	0.5658	0.6384
Drosophila melanogaster	TIdeS	Rep1	7307	12026	11666	5886	9590	5733	0.9701	0.8055	0.8802
Drosophila melanogaster	TIdeS	Rep2	7307	12096	11734	5903	9626	5748	0.9701	0.8079	0.8816
Drosophila melanogaster	TIdeS	Rep3	7307	11992	11640	5864	9571	5709	0.9706	0.8025	0.8786
Emiliania huxleyi	TIdeS	Rep1	13698	28028	23217	4781	15129	4321	0.8284	0.349	0.4911
Emiliania huxleyi	TIdeS	Rep2	13698	28498	23432	4806	15238	4338	0.8222	0.3509	0.4918
Emiliania huxleyi	TIdeS	Rep3	13698	28008	23274	4796	15161	4331	0.831	0.3501	0.4927
Galdieria sulphuraria	TIdeS	Rep1	5480	6639	6387	2127	2987	1376	0.962	0.3881	0.5531
Galdieria sulphuraria	TIdeS	Rep2	5480	6641	6389	2142	2978	1380	0.9621	0.3909	0.5559
Galdieria sulphuraria	TIdeS	Rep3	5480	6659	6386	2146	2982	1388	0.959	0.3916	0.5561
Guillardia theta	TIdeS	Rep1	15177	25725	22093	4862	14781	4369	0.8588	0.3204	0.4666
Guillardia theta	TIdeS	Rep2	15177	25533	22013	4841	14737	4358	0.8621	0.319	0.4657
Guillardia theta	TIdeS	Rep3	15177	25486	22000	4848	14723	4354	0.8632	0.3194	0.4663
Lentinula edodes	TIdeS	Rep1	10509	13239	12539	6167	8370	5195	0.9471	0.5868	0.7247
Lentinula edodes	TIdeS	Rep2	10509	13259	12567	6178	8395	5205	0.9478	0.5879	0.7257
Lentinula edodes	TIdeS	Rep3	10509	13237	12523	6142	8363	5177	0.9461	0.5845	0.7225
Naegleria lovaniensis	TIdeS	Rep1	10097	11461	11260	6302	6990	4638	0.9825	0.6241	0.7633
Naegleria lovaniensis	TIdeS	Rep2	10097	11464	11266	6336	7006	4662	0.9827	0.6275	0.7659
Naegleria lovaniensis	TIdeS	Rep3	10097	11439	11244	6284	6998	4637	0.983	0.6224	0.7622
Ostreococcus tauri	TIdeS	Rep1	3916	6491	6388	2631	5251	2508	0.9841	0.6719	0.7986
Ostreococcus tauri	TIdeS	Rep2	3916	6489	6379	2637	5243	2512	0.983	0.6734	0.7993
Ostreococcus tauri	TIdeS	Rep3	3916	6477	6376	2636	5246	2510	0.9844	0.6731	0.7995
Phaeodactylum tricornatum	TIdeS	Rep1	9123	16744	12831	4695	8083	4245	0.7663	0.5146	0.6157
Phaeodactylum tricornatum	TIdeS	Rep2	9123	16753	12834	4681	8088	4234	0.7661	0.5131	0.6146
Phaeodactylum tricornatum	TIdeS	Rep3	9123	16784	12861	4705	8092	4255	0.7663	0.5157	0.6165
Physcomitrium patens	TIdeS	Rep1	23292	30356	28885	17435	18378	14440	0.9515	0.7485	0.8379
Physcomitrium patens	TIdeS	Rep2	23292	30168	28799	17429	18334	14422	0.9546	0.7483	0.839
Physcomitrium patens	TIdeS	Rep3	23292	30233	28800	17412	18335	14416	0.9526	0.7476	0.8377
Phytophthora infestans	TIdeS	Rep1	13233	18529	16593	6461	10066	5506	0.8955	0.4882	0.6319
Phytophthora infestans	TIdeS	Rep2	13233	18558	16591	6452	10055	5501	0.894	0.4876	0.631
Phytophthora infestans	TIdeS	Rep3	13233	18607	16620	6453	10088	5501	0.8932	0.4876	0.6309
Planoprotostelium fungivorum	TIdeS	Rep1	7765	14379	14252	4630	9311	4295	0.9912	0.5963	0.7446
Planoprotostelium fungivorum	TIdeS	Rep2	7765	14475	14303	4635	9322	4299	0.9881	0.5969	0.7442
Planoprotostelium fungivorum	TIdeS	Rep3	7765	14421	14275	4633	9318	4298	0.9899	0.5967	0.7445
Rhizopus microsporus	TIdeS	Rep1	5680	9593	9245	2890	6266	2535	0.9637	0.5088	0.666
Rhizopus microsporus	TIdeS	Rep2	5680	9621	9273	2900	6278	2546	0.9638	0.5106	0.6675
Rhizopus microsporus	TIdeS	Rep3	5680	9612	9264	2891	6277	2537	0.9638	0.509	0.6662
Rhodosorus marinus	TIdeS	Rep1	8741	10716	10323	5652	6457	4802	0.9633	0.6466	0.7738
Rhodosorus marinus	TIdeS	Rep2	8741	10709	10314	5649	6444	4796	0.9631	0.6463	0.7735
Rhodosorus marinus	TIdeS	Rep3	8741	10745	10331	5663	6454	4802	0.9615	0.6479	0.7741
Rhopilema esculentum	TIdeS	Rep1	13189	23628	21119	9542	11978	7751	0.8938	0.7235	0.7997
Rhopilema esculentum	TIdeS	Rep2	13189	23792	21161	9545	11992	7756	0.8894	0.7237	0.7981
Rhopilema esculentum	TIdeS	Rep3	13189	23761	21151	9528	11989	7739	0.8902	0.7224	0.7976
Schizosaccharomyces pombe	TIdeS	Rep1	3033	4319	4291	2386	3358	2140	0.9935	0.7867	0.8781
Schizosaccharomyces pombe	TIdeS	Rep2	3033	4341	4299	2384	3360	2135	0.9903	0.786	0.8764
Schizosaccharomyces pombe	TIdeS	Rep3	3033	4334	4306	2386	3364	2137	0.9935	0.7867	0.8781
Stentor coeruleus	TIdeS	Rep1	16682	30357	27506	9340	18049	8443	0.9061	0.5599	0.6921
Stentor coeruleus	TIdeS	Rep2	16682	30304	27476	9360	18042	8461	0.9067	0.5611	0.6932
Stentor coeruleus	TIdeS	Rep3	16682	30349	27445	9297	18006	8402	0.9043	0.5573	0.6896
Tetrahymena thermophila	TIdeS	Rep1	15015	25770	18647	10108	14780	9588	0.7236	0.6732	0.6975
Tetrahymena thermophila	TIdeS	Rep2	15015	26072	18729	10170	14823	9647	0.7184	0.6773	0.6972
Tetrahymena thermophila	TIdeS	Rep3	15015	25462	18411	9868	14608	9360	0.7231	0.6572	0.6886
Toxoplasma gondii	TIdeS	Rep1	6719	20389	11636	3658	5704	3178	0.5707	0.5444	0.5573
Toxoplasma gondii	TIdeS	Rep2	6719	20182	11681	3669	5714	3190	0.5788	0.5461	0.5619
Toxoplasma gondii	TIdeS	Rep3	6719	20281	11766	3644	5714	3165	0.5801	0.5423	0.5606
Tritrichomonas foetus	TIdeS	Rep1	18523	27290	26331	13646	19712	13003	0.9649	0.7367	0.8355
Tritrichomonas foetus	TIdeS	Rep2	18523	27261	26296	13557	19686	12914	0.9646	0.7319	0.8323
Tritrichomonas foetus	TIdeS	Rep3	18523	27275	26300	13566	19684	12926	0.9643	0.7324	0.8325
Trypanosoma brucei	TIdeS	Rep1	4235	5224	4751	3475	3828	3227	0.9095	0.8205	0.8627
Trypanosoma brucei	TIdeS	Rep2	4235	5234	4774	3486	3846	3232	0.9121	0.8231	0.8653
Trypanosoma brucei	TIdeS	Rep3	4235	5240	4778	3499	3839	3244	0.9118	0.8262	0.8669
Volvox carteri	TIdeS	Rep1	4185	8855	6815	2027	4827	1767	0.7696	0.4843	0.5945
Volvox carteri	TIdeS	Rep2	4185	8897	6848	2025	4841	1765	0.7697	0.4839	0.5942
Volvox carteri	TIdeS	Rep3	4185	8898	6864	2043	4850	1766	0.7714	0.4882	0.5979

## Sheet: TransDecoder_SwissProt-Partials
Taxon	Method	Replicate	Ref-Partials-Useful	Total-Preds	Preds-CRF	Useful-Preds-CRF	Preds-CRF-Unique-Loci	Useful-Preds-Unique-Loci	Precision	Recall	F1-Score	Precision	Recall	F1-Score
Acanthamoeba castellanii	TransDecoder	Rep1	12040	17823	15221	4194	9750	3764	0.854	0.3483	0.4948	0.8501	0.5227	0.6344	Mean
Anaeramoeba ignava	TransDecoder	Rep1	9206	20632	15979	5042	9942	4181	0.7745	0.5477	0.6416	0.1307	0.1805	0.172	STDV
Aureococcus anophagefferens	TransDecoder	Rep1	5682	19639	9986	811	5237	656	0.5085	0.1427	0.2229	0.8923	0.5186	0.6385	Median
Carpediemonas membranifera	TransDecoder	Rep1	4973	8261	7800	3044	5403	2895	0.9442	0.6121	0.7427
Chlamydomonas reinhardtii	TransDecoder	Rep1	5888	17253	15586	2814	10456	2653	0.9034	0.4779	0.6251	4549.53	Mean-Useful-CRF-Unique-Loci
Chondrus crispus	TransDecoder	Rep1	5036	9776	6672	2050	4427	1884	0.6825	0.4071	0.51
Chrysochromulina tobinii	TransDecoder	Rep1	10429	32660	22416	2627	12150	2469	0.6863	0.2519	0.3685	18177.1	Total-Preds
Cryptomeria japonica	TransDecoder	Rep1	21131	26597	25443	15851	19108	14003	0.9566	0.7501	0.8409
Diacronema lutheri	TransDecoder	Rep1	1716	3677	2646	525	2283	497	0.7196	0.3059	0.4293
Dictyostelium discoideum	TransDecoder	Rep1	6650	13643	13474	4267	8763	4160	0.9876	0.6417	0.7779
Diplonema papillatum	TransDecoder	Rep1	9244	30364	22256	4169	14273	3707	0.733	0.451	0.5584
Drosophila melanogaster	TransDecoder	Rep1	7307	13539	13169	5562	10100	5433	0.9727	0.7612	0.854
Emiliania huxleyi	TransDecoder	Rep1	13698	31784	24029	2373	15315	2156	0.756	0.1732	0.2819
Galdieria sulphuraria	TransDecoder	Rep1	5480	6793	6428	2070	2986	1311	0.9463	0.3777	0.5399
Guillardia theta	TransDecoder	Rep1	15177	28411	23535	3929	15202	3564	0.8284	0.2589	0.3945
Lentinula edodes	TransDecoder	Rep1	10509	13693	13006	5903	8580	4953	0.9498	0.5617	0.7059
Naegleria lovaniensis	TransDecoder	Rep1	10097	11755	11559	6313	7134	4627	0.9833	0.6252	0.7644
Ostreococcus tauri	TransDecoder	Rep1	3916	7205	6840	2803	5381	2695	0.9493	0.7158	0.8162
Phaeodactylum tricornatum	TransDecoder	Rep1	9123	19400	13761	4314	8263	3938	0.7093	0.4729	0.5675
Physcomitrium patens	TransDecoder	Rep1	23292	31493	29297	17246	18589	14299	0.9303	0.7404	0.8246
Phytophthora infestans	TransDecoder	Rep1	13233	19770	17447	5454	10231	4694	0.8825	0.4122	0.5619
Planoprotostelium fungivorum	TransDecoder	Rep1	7765	16211	15856	3800	9540	3544	0.9781	0.4894	0.6524
Rhizopus microsporus	TransDecoder	Rep1	5680	10448	10045	2695	6474	2410	0.9614	0.4745	0.6354
Rhodosorus marinus	TransDecoder	Rep1	8741	10888	10305	5530	6447	4686	0.9465	0.6327	0.7584
Rhopilema esculentum	TransDecoder	Rep1	13189	26612	23240	9274	12329	7574	0.8733	0.7032	0.779
Schizosaccharomyces pombe	TransDecoder	Rep1	3033	4538	4495	2294	3430	2051	0.9905	0.7563	0.8577
Stentor coeruleus	TransDecoder	Rep1	16682	33683	30387	9349	18973	8492	0.9021	0.5604	0.6914
Tetrahymena thermophila	TransDecoder	Rep1	15015	29841	19779	7086	15181	6748	0.6628	0.4719	0.5513
Toxoplasma gondii	TransDecoder	Rep1	6719	20420	11976	4158	5757	3683	0.5865	0.6188	0.6022
Tritrichomonas foetus	TransDecoder	Rep1	18523	30081	28908	13635	20304	13069	0.961	0.7361	0.8337
Trypanosoma brucei	TransDecoder	Rep1	4235	5732	5033	3355	3947	3121	0.8781	0.7922	0.8329
Volvox carteri	TransDecoder	Rep1	4185	9045	7266	1911	5047	1668	0.8033	0.4566	0.5823
