# Supplementary material for: TIdeS: A Comprehensive Framework for Accurate Open Reading Frame Identification and Classification in Eukaryotic Transcriptomes
Source: Genome Biol Evol. 2024 Nov 21;16(12):evae252. doi: 10.1093/gbe/evae252 (PMC11631190; doi:10.1093/gbe/evae252)
Supplement: evae252_Supplementary_Data [file evae252_supplementary_data.zip › Table_S3.Binary.Class.Stats.xlsx]

## Sheet: Table_S3.Binary.Class.Stats
Taxon-1	Taxon-2	Comp-Type	Ratio	Training-Seqs	T1-True	T1-Neg	T2-True	T2-Neg	T1-Precision	T2-Precision	T1-Recall	T2-Recall	Average-Precision	Average-Recall	T1-F1-Score	T2-F1-Score	Macro-F1
Stentor coeruleus	Bodo saltans	Distinct	50-50	25	4964	67	4908	11	0.9867	0.9978	0.9978	0.9865	0.9922	0.9922	0.9922	0.9921	0.9922
Stentor coeruleus	Bodo saltans	Distinct	70-30	25	6955	19	2956	20	0.9973	0.9933	0.9971	0.9936	0.9953	0.9954	0.9972	0.9934	0.9953
Stentor coeruleus	Bodo saltans	Distinct	90-10	25	8951	7	968	24	0.9992	0.9758	0.9973	0.9928	0.9875	0.9951	0.9983	0.9842	0.9913
Stentor coeruleus	Bodo saltans	Distinct	50-50	100	4881	4	4896	19	0.9992	0.9961	0.9961	0.9992	0.9977	0.9977	0.9976	0.9977	0.9977
Stentor coeruleus	Bodo saltans	Distinct	70-30	100	6886	5	2895	14	0.9993	0.9952	0.998	0.9983	0.9972	0.9981	0.9986	0.9967	0.9977
Stentor coeruleus	Bodo saltans	Distinct	90-10	100	8893	4	896	7	0.9996	0.9922	0.9992	0.9956	0.9959	0.9974	0.9994	0.9939	0.9966
Stentor coeruleus	Bodo saltans	Distinct	50-50	200	4786	16	4784	14	0.9967	0.9971	0.9971	0.9967	0.9969	0.9969	0.9969	0.9969	0.9969
Stentor coeruleus	Bodo saltans	Distinct	70-30	200	6793	15	2785	7	0.9978	0.9975	0.999	0.9946	0.9976	0.9968	0.9984	0.9961	0.9972
Stentor coeruleus	Bodo saltans	Distinct	90-10	200	8789	2	798	11	0.9998	0.9864	0.9988	0.9975	0.9931	0.9981	0.9993	0.9919	0.9956
Chlamydomonas reinhardtii	Cladocopium goreaui	Similar	50-50	25	4682	46	4929	293	0.9903	0.9439	0.9411	0.9908	0.9671	0.9659	0.9651	0.9668	0.9665
Chlamydomonas reinhardtii	Cladocopium goreaui	Similar	70-30	25	6816	77	2898	159	0.9888	0.948	0.9772	0.9741	0.9684	0.9757	0.983	0.9609	0.972
Chlamydomonas reinhardtii	Cladocopium goreaui	Similar	90-10	25	8508	19	956	467	0.9978	0.6718	0.948	0.9805	0.8348	0.9642	0.9722	0.7973	0.8949
Chlamydomonas reinhardtii	Cladocopium goreaui	Similar	50-50	100	4839	122	4778	61	0.9754	0.9874	0.9876	0.9751	0.9814	0.9813	0.9814	0.9812	0.9814
Chlamydomonas reinhardtii	Cladocopium goreaui	Similar	70-30	100	6776	61	2839	124	0.9911	0.9582	0.982	0.979	0.9746	0.9805	0.9865	0.9684	0.9775
Chlamydomonas reinhardtii	Cladocopium goreaui	Similar	90-10	100	8792	32	868	108	0.9964	0.8893	0.9879	0.9644	0.9429	0.9762	0.9921	0.9254	0.9592
Chlamydomonas reinhardtii	Cladocopium goreaui	Similar	50-50	200	4756	103	4697	44	0.9788	0.9907	0.9908	0.9785	0.9848	0.9847	0.9848	0.9846	0.9847
Chlamydomonas reinhardtii	Cladocopium goreaui	Similar	70-30	200	6743	76	2724	57	0.9889	0.9795	0.9916	0.9729	0.9842	0.9822	0.9902	0.9762	0.9832
Chlamydomonas reinhardtii	Cladocopium goreaui	Similar	90-10	200	8659	21	779	141	0.9976	0.8467	0.984	0.9738	0.9222	0.9789	0.9907	0.9058	0.9497
Phytophthora infestans	Cladocopium goreaui	Identical	50-50	25	4239	864	4111	736	0.8307	0.8482	0.8521	0.8263	0.8394	0.8392	0.8412	0.8371	0.8393
Phytophthora infestans	Cladocopium goreaui	Identical	70-30	25	6439	321	2654	536	0.9525	0.832	0.9232	0.8921	0.8922	0.9076	0.9376	0.861	0.8999
Phytophthora infestans	Cladocopium goreaui	Identical	90-10	25	8529	147	828	446	0.9831	0.6499	0.9503	0.8492	0.8165	0.8998	0.9664	0.7363	0.8561
Phytophthora infestans	Cladocopium goreaui	Identical	50-50	100	4724	294	4606	176	0.9414	0.9632	0.9641	0.94	0.9523	0.952	0.9526	0.9515	0.9522
Phytophthora infestans	Cladocopium goreaui	Identical	70-30	100	6722	310	2590	178	0.9559	0.9357	0.9742	0.8931	0.9458	0.9337	0.965	0.9139	0.9397
Phytophthora infestans	Cladocopium goreaui	Identical	90-10	100	8453	55	845	447	0.9935	0.654	0.9498	0.9389	0.8238	0.9443	0.9712	0.771	0.8799
Phytophthora infestans	Cladocopium goreaui	Identical	50-50	200	4532	222	4578	268	0.9533	0.9447	0.9442	0.9538	0.949	0.949	0.9487	0.9492	0.949
Phytophthora infestans	Cladocopium goreaui	Identical	70-30	200	6537	169	2631	263	0.9748	0.9091	0.9613	0.9396	0.942	0.9505	0.968	0.9241	0.9462
Phytophthora infestans	Cladocopium goreaui	Identical	90-10	200	8564	68	732	236	0.9921	0.7562	0.9732	0.915	0.8742	0.9441	0.9826	0.8281	0.9078
