# Supplementary material for: TIdeS: A Comprehensive Framework for Accurate Open Reading Frame Identification and Classification in Eukaryotic Transcriptomes
Source: Genome Biol Evol. 2024 Nov 21;16(12):evae252. doi: 10.1093/gbe/evae252 (PMC11631190; doi:10.1093/gbe/evae252)
Supplement: evae252_Supplementary_Data [file evae252_supplementary_data.zip › Table_S4.InSilico.MultiClass.xlsx]

## Sheet: Table_S4.InSilico.MultiClass
Cluster	Stentor	Phaeodactylum	Chlamydomonas	Precision	Recall	F1-Score	Average-Precision	Average-Recall	Macro-F1
C1	13881	107	198	0.9785	0.9801	0.9793	0.9469	0.9466	0.9468
C2	206	8027	399	0.9299	0.9312	0.9306
C3	76	486	7756	0.9324	0.9285	0.9305
