# Supplementary material for: TIdeS: A Comprehensive Framework for Accurate Open Reading Frame Identification and Classification in Eukaryotic Transcriptomes
Source: Genome Biol Evol. 2024 Nov 21;16(12):evae252. doi: 10.1093/gbe/evae252 (PMC11631190; doi:10.1093/gbe/evae252)
Supplement: evae252_Supplementary_Data [file evae252_supplementary_data.zip › Table_S5.InSilico.PropPool.xlsx]

## Sheet: Table_S5.InSilico.PropPool
Taxon	Reads	Prop-Pool
Stentor (Ciliate)	59726032	0.6382
Phaeodactylum (Diatom)	23177256	0.2477
Chlamydomonas (Green Alga)	10683240	0.1142
