# Supplementary material for: TIdeS: A Comprehensive Framework for Accurate Open Reading Frame Identification and Classification in Eukaryotic Transcriptomes
Source: Genome Biol Evol. 2024 Nov 21;16(12):evae252. doi: 10.1093/gbe/evae252 (PMC11631190; doi:10.1093/gbe/evae252)
Supplement: evae252_Supplementary_Data [file evae252_supplementary_data.zip › Table_S6.Emperical.MultiClass.xlsx]

## Sheet: Summary
Taxon	Contaminants	Approach	Precision	Recall	F1-Score
Lithophyllum stictiforme	Metazoa, Rhizaria	TIdeS + Tree-Walking	0.918	0.917	0.917
Lithophyllum stictiforme	Metazoa, Rhizaria	EggNOG – DIAMOND	0.587	0.553	0.508
