# Supplementary material for: TIdeS: A Comprehensive Framework for Accurate Open Reading Frame Identification and Classification in Eukaryotic Transcriptomes
Source: Genome Biol Evol. 2024 Nov 21;16(12):evae252. doi: 10.1093/gbe/evae252 (PMC11631190; doi:10.1093/gbe/evae252)
Supplement: evae252_Supplementary_Data [file evae252_supplementary_data.zip › Table_S7.EggNOG.Decontam.xlsx]

## Sheet: EggNOG-Based
Target-Taxon	Association (Contaminant)	Precision	Recall	F1-Score	Approach
Durinskia baltica	Kleptoplasty (Diatom)	0.675	0.554	0.609	eggNOG-mapper
Fabomonas tropica	Predator-Prey (Bacteria)	0.883	0.866	0.875	eggNOG-mapper
Gleochaete wittrockiana	Co-culutred (Amoebozoa)	0.627	0.222	0.328	eggNOG-mapper
Phytophthora infestans	Host-Pathogen (Tomato)	0.999	0.986	0.992	eggNOG-mapper
Platyophrya macrostoma	Co-cultured (Kinetoplastid)	0.996	0.61	0.757	eggNOG-mapper
Telonema sp.	Predator-Prey (Mantamonas sphyraenae)	0	0	0	eggNOG-mapper
