# Supplementary material for: TIdeS: A Comprehensive Framework for Accurate Open Reading Frame Identification and Classification in Eukaryotic Transcriptomes
Source: Genome Biol Evol. 2024 Nov 21;16(12):evae252. doi: 10.1093/gbe/evae252 (PMC11631190; doi:10.1093/gbe/evae252)
Supplement: evae252_Supplementary_Data [file evae252_supplementary_data.zip › Table_S8.TIdeS_Performance_Eval.xlsx]

## Sheet: ORF_Perf_Eval
Taxon	Threads	Run_Time_(S)	Memory_Usage_(MB)	Approach
Acanthamoeba_castellanii	1	21.96	848.296	GeneMarkST
Anaeramoeba_ignava	1	18.26	307.656	GeneMarkST
Aureococcus_anophagefferens	1	13.32	219.5	GeneMarkST
Carpediemonas_membranifera	1	6.12	233.516	GeneMarkST
Chlamydomonas_reinhardtii	1	19.33	309.352	GeneMarkST
Chondrus_crispus	1	13.62	501.708	GeneMarkST
Chrysochromulina_tobinii	1	24.6	779.256	GeneMarkST
Cryptomeria_japonica	1	14.24	1635.13	GeneMarkST
Diacronema_lutheri	1	2.5	119.424	GeneMarkST
Dictyostelium_discoideum	1	10.54	551.284	GeneMarkST
Diplonema_papillatum	1	31.61	471.116	GeneMarkST
Drosophila_melanogaster	1	4.98	243.59	GeneMarkST
Emiliania_huxleyi	1	16.99	526.56	GeneMarkST
Galdieria_sulphuraria	1	18.51	887.552	GeneMarkST
Guillardia_theta	1	27.6	397.756	GeneMarkST
Lentinula_edodes	1	23.41	960.596	GeneMarkST
Naegleria_lovaniensis	1	37.81	1728.02	GeneMarkST
Ostreococcus_tauri	1	6.56	297.744	GeneMarkST
Phaeodactylum_tricornatum	1	18.89	789.04	GeneMarkST
Physcomitrium_patens	1	27.33	2678.62	GeneMarkST
Phytophthora_infestans	1	26.71	1079.94	GeneMarkST
Planoprotostelium_fungivorum	1	12.26	432.244	GeneMarkST
Rhizopus_microsporus	1	7.23	286.912	GeneMarkST
Rhodosorus_marinus	1	18.58	864.552	GeneMarkST
Rhopilema_esculentum	1	13.95	1577.25	GeneMarkST
Schizosaccharomyces_pombe	1	5.34	312.368	GeneMarkST
Stentor_coeruleus	1	24.83	992.228	GeneMarkST
Toxoplasma_gondii	1	38.94	534.76	GeneMarkST
Tritrichomonas_foetus	1	28.45	1194.76	GeneMarkST
Trypanosoma_brucei	1	15.09	698.66	GeneMarkST
Volvox_carteri	1	15.47	271.872	GeneMarkST
Acanthamoeba_castellanii	1	28.91	581.3	Prodigal
Anaeramoeba_ignava	1	19.67	491.824	Prodigal
Aureococcus_anophagefferens	1	16.03	360.948	Prodigal
Carpediemonas_membranifera	1	9.82	185.248	Prodigal
Chlamydomonas_reinhardtii	1	27.78	543.036	Prodigal
Chondrus_crispus	1	16.84	339.3	Prodigal
Chrysochromulina_tobinii	1	33.84	646.3	Prodigal
Cryptomeria_japonica	1	26.35	776.52	Prodigal
Diacronema_lutheri	1	4.06	82.176	Prodigal
Dictyostelium_discoideum	1	12.19	315.12	Prodigal
Diplonema_papillatum	1	34.21	620.632	Prodigal
Drosophila_melanogaster	1	16	486.86	Prodigal
Emiliania_huxleyi	1	26.79	613.484	Prodigal
Galdieria_sulphuraria	1	18.98	448.476	Prodigal
Guillardia_theta	1	33.92	645.88	Prodigal
Lentinula_edodes	1	26.09	573.748	Prodigal
Naegleria_lovaniensis	1	31.81	631.376	Prodigal
Ostreococcus_tauri	1	9.2	192.74	Prodigal
Phaeodactylum_tricornatum	1	25.99	534.26	Prodigal
Physcomitrium_patens	1	32.2	810.744	Prodigal
Phytophthora_infestans	1	28.96	628.48	Prodigal
Planoprotostelium_fungivorum	1	16.58	348.252	Prodigal
Rhizopus_microsporus	1	10.01	223.076	Prodigal
Rhodosorus_marinus	1	23.4	503.336	Prodigal
Rhopilema_esculentum	1	24.71	763.33	Prodigal
Schizosaccharomyces_pombe	1	5.93	161.508	Prodigal
Stentor_coeruleus	1	27.29	601.596	Prodigal
Tetrahymena_thermophila	1	43.03	677.544	Prodigal
Toxoplasma_gondii	1	31.49	617.02	Prodigal
Tritrichomonas_foetus	1	28.07	613.136	Prodigal
Trypanosoma_brucei	1	16.43	371.732	Prodigal
Volvox_carteri	1	18.67	385.168	Prodigal
Acanthamoeba_castellanii	1	87.26	1084.76	TIdeS
Anaeramoeba_ignava	1	81.92	759.66	TIdeS
Aureococcus_anophagefferens	1	73.77	687.492	TIdeS
Carpediemonas_membranifera	1	38.18	451.448	TIdeS
Chlamydomonas_reinhardtii	1	57.63	690.732	TIdeS
Chondrus_crispus	1	83.6	558.892	TIdeS
Chrysochromulina_tobinii	1	81.4	1056.36	TIdeS
Cryptomeria_japonica	1	156.45	1132.5	TIdeS
Diacronema_lutheri	1	24.89	267.988	TIdeS
Dictyostelium_discoideum	1	61.72	545.72	TIdeS
Diplonema_papillatum	1	101.2	949.2	TIdeS
Drosophila_melanogaster	1	84.76	531.288	TIdeS
Emiliania_huxleyi	1	78.97	936.2	TIdeS
Galdieria_sulphuraria	1	77.58	595.572	TIdeS
Guillardia_theta	1	121.82	898.648	TIdeS
Lentinula_edodes	1	132.72	808.256	TIdeS
Naegleria_lovaniensis	1	102.77	1319.68	TIdeS
Ostreococcus_tauri	1	54.54	489.604	TIdeS
Phaeodactylum_tricornatum	1	117.49	840.904	TIdeS
Physcomitrium_patens	1	205.81	1523.3	TIdeS
Phytophthora_infestans	1	127.65	1131.17	TIdeS
Planoprotostelium_fungivorum	1	81.82	673.576	TIdeS
Rhizopus_microsporus	1	71.9	367.348	TIdeS
Rhodosorus_marinus	1	102.55	725.612	TIdeS
Rhopilema_esculentum	1	151.81	1074.54	TIdeS
Schizosaccharomyces_pombe	1	47.34	349.512	TIdeS
Stentor_coeruleus	1	119.91	975.7	TIdeS
Tetrahymena_thermophila	1	112.89	1759.92	TIdeS
Toxoplasma_gondii	1	145.24	994.24	TIdeS
Tritrichomonas_foetus	1	114.67	1147.03	TIdeS
Trypanosoma_brucei	1	70.94	588.924	TIdeS
Volvox_carteri	1	48.85	397.036	TIdeS
Acanthamoeba_castellanii	8	42.15	1147.74	TIdeS
Anaeramoeba_ignava	8	35.25	784.32	TIdeS
Aureococcus_anophagefferens	8	28.21	759.436	TIdeS
Carpediemonas_membranifera	8	15.54	460.264	TIdeS
Chlamydomonas_reinhardtii	8	25.87	698.68	TIdeS
Chondrus_crispus	8	27.51	601.344	TIdeS
Chrysochromulina_tobinii	8	40.55	1095.88	TIdeS
Cryptomeria_japonica	8	60.34	1154.45	TIdeS
Diacronema_lutheri	8	10.9	282.676	TIdeS
Dictyostelium_discoideum	8	23.46	607.632	TIdeS
Diplonema_papillatum	8	42.39	1029.47	TIdeS
Drosophila_melanogaster	8	27.34	571.44	TIdeS
Emiliania_huxleyi	8	35.82	978.128	TIdeS
Galdieria_sulphuraria	8	27.07	629.284	TIdeS
Guillardia_theta	8	43.1	922.684	TIdeS
Lentinula_edodes	8	49.16	807.848	TIdeS
Naegleria_lovaniensis	8	52.97	1349.07	TIdeS
Ostreococcus_tauri	8	21.23	506.944	TIdeS
Phaeodactylum_tricornatum	8	43.8	889.996	TIdeS
Physcomitrium_patens	8	90.57	1547.7	TIdeS
Phytophthora_infestans	8	54.32	1159.1	TIdeS
Planoprotostelium_fungivorum	8	30.34	689.64	TIdeS
Rhizopus_microsporus	8	21.16	413.292	TIdeS
Rhodosorus_marinus	8	34.38	741.94	TIdeS
Rhopilema_esculentum	8	57.98	1150.34	TIdeS
Schizosaccharomyces_pombe	8	13.32	391.868	TIdeS
Stentor_coeruleus	8	50.49	1011.44	TIdeS
Tetrahymena_thermophila	8	70.46	1792.65	TIdeS
Toxoplasma_gondii	8	53.63	1039.19	TIdeS
Tritrichomonas_foetus	8	50.77	1161.3	TIdeS
Trypanosoma_brucei	8	25.18	589.688	TIdeS
Volvox_carteri	8	16.94	425.5	TIdeS
Acanthamoeba_castellanii	1	326.19	907.965	TransDecoder+SwissProt
Anaeramoeba_ignava	1	224.87	863.052	TransDecoder+SwissProt
Aureococcus_anophagefferens	1	277.79	890.236	TransDecoder+SwissProt
Carpediemonas_membranifera	1	144.65	825.34	TransDecoder+SwissProt
Chlamydomonas_reinhardtii	1	258.69	883.212	TransDecoder+SwissProt
Chondrus_crispus	1	181.9	841.132	TransDecoder+SwissProt
Chrysochromulina_tobinii	1	364.51	928.116	TransDecoder+SwissProt
Cryptomeria_japonica	1	314.58	894.008	TransDecoder+SwissProt
Diacronema_lutheri	1	102.1	811.25	TransDecoder+SwissProt
Dictyostelium_discoideum	1	177.13	831.01	TransDecoder+SwissProt
Diplonema_papillatum	1	353.38	931.07	TransDecoder+SwissProt
Drosophila_melanogaster	1	187.83	839.34	TransDecoder+SwissProt
Emiliania_huxleyi	1	388.25	1014.02	TransDecoder+SwissProt
Galdieria_sulphuraria	1	184.51	845.72	TransDecoder+SwissProt
Guillardia_theta	1	281.76	888.83	TransDecoder+SwissProt
Lentinula_edodes	1	242.34	849.63	TransDecoder+SwissProt
Naegleria_lovaniensis	1	291.94	880.32	TransDecoder+SwissProt
Ostreococcus_tauri	1	139.92	826.05	TransDecoder+SwissProt
Phaeodactylum_tricornatum	1	243.89	864.89	TransDecoder+SwissProt
Physcomitrium_patens	1	418.67	949.25	TransDecoder+SwissProt
Phytophthora_infestans	1	295.46	859.16	TransDecoder+SwissProt
Planoprotostelium_fungivorum	1	202.04	854.34	TransDecoder+SwissProt
Rhizopus_microsporus	1	129.63	822.14	TransDecoder+SwissProt
Rhodosorus_marinus	1	205.05	847.24	TransDecoder+SwissProt
Rhopilema_esculentum	1	294.63	839.9	TransDecoder+SwissProt
Schizosaccharomyces_pombe	1	113.84	811.72	TransDecoder+SwissProt
Stentor_coeruleus	1	307.24	898.22	TransDecoder+SwissProt
Tetrahymena_thermophila	1	525.76	1186.56	TransDecoder+SwissProt
Toxoplasma_gondii	1	364.84	920.04	TransDecoder+SwissProt
Tritrichomonas_foetus	1	299.04	885	TransDecoder+SwissProt
Trypanosoma_brucei	1	162.73	826.48	TransDecoder+SwissProt
Volvox_carteri	1	156.07	828.36	TransDecoder+SwissProt

## Sheet: ORF_Perf_Eval_Summary
Approach	Average Run-Time (s)	Median Run-Time (s)	Average RAM Usage (MB)	Median RAM Usage (MB)
TIdeS	94.38 ± 38.78	84.18	822.28 ± 348.50	783.96
TIdeS - 8 Threads	38.19 ± 17.87	35.54	855.97 ± 351.34	796.08
TransDecoder	255. 04 ± 98.51	251.29	879.49 ± 72.04	861.11
GeneMarkS-T	18.23 ± 9.40	18.26	733.27 ± 563.42	534.76
Prodigal	22.66 ± 9.41	25.35	492. 94 ± 190.27	538.65

## Sheet: Decontam_Perf_Eval
Taxon	Contaminant	Threads	Run_Time_(S)	Memory_Usage_(MB)	Approach
Durinskia baltica	Diatom	1	8.49	519.06	Phylogenomic
Durinskia baltica	Diatom	1	7.87	516.74	Composition
Platyophra macrostoma	Kinetoplastid	1	9.77	438.78	Phylogenomic
Telonema sp.	Mantamonas	1	7.82	435.32	Transcriptome-Genome
Gleochaete wittrockiana	Amoebozoa	1	5.93	393.34	Phylogenomic
Phytopthora infestans	Tomato	1	6.89	460.81	Phylogenomic
Phytopthora infestans	Tomato	1	6.93	460.52	Composition
Fabomonas tropica	Bacteria	1	4.26	298.48	Phylogenomic
Fabomonas tropica	Bacteria	1	3	302.24	Pre-trained
Phytopthora infestans	Tomato	1	6.03	477.12	Pre-trained
Gleochaete wittrockiana	Amoebozoa	1	4.86	403.1	Pre-trained
Durinskia baltica	Diatom	1	6.55	534.71	Pre-trained
Platyophra macrostoma	Kinetoplastid	1	5.5	454.84	Pre-trained
Telonema sp.	Mantamonas	1	5.78	451.9	Pre-trained
